# Supplementary material for: Serum Amyloid Beta Precursor Protein, Neurofilament Light, and Visinin-like Protein-1 in Rugby Players: An Exploratory Study
Source: Sports (Basel). 2022 Nov 29;10(12):194. doi: 10.3390/sports10120194 (PMC9782676; doi:10.3390/sports10120194)
Supplement: Supplementary file 1 [file sports-10-00194-s001.zip]

Archive with 2 entries (2 files):
- Rogatzki_Tables_Suppl_R1.pdf
- __MACOSX/._Rogatzki_Tables_Suppl_R1.pdf
